# Supplementary material for: Selective suppression of oligodendrocyte-derived amyloid beta rescues neuronal dysfunction in Alzheimer’s disease
Source: PLoS Biol. 2024 Jul 23;22(7):e3002727. doi: 10.1371/journal.pbio.3002727 (PMC11265669; doi:10.1371/journal.pbio.3002727)
Supplement: S1 Data — Excel spreadsheet containing, in separate sheets, the underlying numerical data for figure panels 2B–2D, 3B–3D, 3F–3F, 4B–4C, 5B, 5D, S2, S3A–S3E, S3G–S3I, S4A–S4D, S5A–S5B, S5E–S5G, S6A–S6D, S7B, S7D, S7F–S7G, S8C, S9B, S9D, S10B–S10C, S11B–S11C, S11E–S11F, S12A–S12H, S13A–S13B, S14, S15. (XLSX) [file pbio.3002727.s017.xlsx]

## Sheet: S2
Image	Olig2+	Olig2+ APP+		% Oligos APP+				S2
285.3.2	18	14		77.7778				% Olig2 APP+	% Olig2 BACE1+
285.2.1	22	21		95.4545				80.5511	82.2596
285.2.2	19	13		68.4211		80.5511		87.5132	83.8826
289.1.1	30	27		90				89.8188	81.4286
289.1.2	27	22		81.4815
289.1.3	14	11		78.5714
289.1.4	13	13		100		87.5132
282.2 6.1	8	7		87.5
282.2 3.1	20	19		95
282.3 9.1	23	20		86.9565		89.8188
Image	Olig2+	BACE1 +		%Oligos BACE1+
286.2.2	17	12		70.5882
286.2.1	18	15		83.3333
286.0.2.1	14	13		92.8571		82.2596
290.1.1	25	20		80
290.1.2	13	11		84.6154
290.3.1	17	13		76.4706
290.3.2	18	17		94.4444		83.8826
284.1	21	17		80.9524
284.2	24	20		83.3333
284.3	30	24		80		81.4286

## Sheet: 2bcd,S3acde
Tissue block	Group	Image	MBP+	APP+ BACE1+	A+ B+ M+	% oligos A+ B+	% A+B+ which are oligos	# oligos/mm2	#A+B+M+/mm2	#A+B+M-/mm2		2b: % oligos A+ B+			2c: # oligos per mm2			2d: # A+B+M+/mm2			S3c: # A+B+/mm2			S3d: % A+B+ which are oligos			S3e: # A+B+M-/mm2
C1	Control	1	9	19	9	100	47.3684	199.214	199.214	221.349		Control	AD		Control	AD		Control	AD		Control	AD		Control	AD		Control	AD
C1	Control	2	14	16	10	71.4286	62.5	309.889	221.349	132.809		70.6779	67.0366		309.889	509.103		208.068	343.091		491.395	724.918		44.8816	46.0451		283.327	381.827
C1	Control	3	17	14	6	35.2941	42.8571	376.293	132.809	177.079		81.0788	83.819		287.754	752.587		234.63	615.351		495.822	1031.49		46.3516	56.9291		261.192	416.136
C1	Control	4	15	33	10	66.6667	30.303	332.024	221.349	509.103		86.3832	90.9114		371.867	792.43		318.743	726.025		659.62	1066.9		46.3209	65.1554		340.878	340.878
C1	Control	5	15	29	12	80	41.3793	332.024	265.619	376.293		81.9188	83.8656		318.743	531.238		287.754	442.698		730.452	889.823		34.7595	49.723		442.698	447.125
P1	AD	1	14	26	10	71.4286	38.4615	309.889	221.349	354.159			90.7088			385.147			340.878			646.339			52.6198			305.462
P1	AD	2	23	32	13	56.5217	40.625	509.103	287.754	420.563
P1	AD	3	21	29	14	66.6667	48.2759	464.833	309.889	332.024
P1	AD	4	34	44	25	73.5294	56.8182	752.587	553.373	420.563
C2	Control	1	23	26	22	95.6522	84.6154	509.103	486.968	88.5396
C2	Control	2	9	20	7	77.7778	35	199.214	154.944	287.754					S3a: Age vs oligos
C2	Control	3	7	20	6	85.7143	30	154.944	132.809	309.889					Age	oligos per mm2
C2	Control	4	16	18	9	56.25	50	354.159	199.214	199.214					95.4168	309.889
C2	Control	5	10	28	9	90	32.1429	221.349	199.214	420.563					82.2286	287.754
P2	AD	1	23	41	20	86.9565	48.7805	509.103	442.698	464.833					95.9069	371.867
P2	AD	2	31	43	23	74.1935	53.4884	686.182	509.103	442.698					87.4059	318.743
P2	AD	3	64	67	50	78.125	74.6269	1416.63	1106.75	376.293					63.436	509.103
P2	AD	4	37	50	32	86.4865	64	818.992	708.317	398.428					79.3949	752.587
P2	AD	5	15	32	14	93.3333	43.75	332.024	309.889	398.428					79.4743	792.43
C3	Control	1	8	22	7	87.5	31.8182	177.079	154.944	332.024					66.7734	531.238
C3	Control	2	26	45	22	84.6154	48.8889	575.508	486.968	509.103					86.8583	385.147
C3	Control	3	13	23	11	84.6154	47.8261	287.754	243.484	265.619
C3	Control	4	10	22	9	90	40.9091	221.349	199.214	287.754
C3	Control	5	27	37	23	85.1852	62.1622	597.643	509.103	309.889
P3	AD	1	61	71	58	95.082	81.6901	1350.23	1283.82	287.754
P3	AD	2	16	28	14	87.5	50	354.159	309.889	309.889
P3	AD	3	40	50	34	85	68	885.396	752.587	354.159
P3	AD	4	28	46	26	92.8571	56.5217	619.778	575.508	442.698
P3	AD	5	34	46	32	94.1176	69.5652	752.587	708.317	309.889
C4	Control	1	17	39	16	94.1176	41.0256	376.293	354.159	509.103
C4	Control	2	28	51	25	89.2857	49.0196	619.778	553.373	575.508
C4	Control	3	3	15	1	33.3333	6.66667	66.4047	22.1349	309.889
C4	Control	4	10	31	10	100	32.2581	221.349	221.349	464.833
C4	Control	5	14	29	13	92.8571	44.8276	309.889	287.754	354.159
P4	AD	1	20	38	18	90	47.3684	442.698	398.428	442.698
P4	AD	2	22	43	19	86.3636	44.186	486.968	420.563	531.238
P4	AD	3	32	45	26	81.25	57.7778	708.317	575.508	420.563
P4	AD	4	21	34	18	85.7143	52.9412	464.833	398.428	354.159
P4	AD	5	25	41	19	76	46.3415	553.373	420.563	486.968
P5	AD	1	15	28	14	93.3333	50	332.024	309.889	309.889
P5	AD	2	13	25	13	100	52	287.754	287.754	265.619
P5	AD	3	25	32	19	76	59.375	553.373	420.563	287.754
P5	AD	4	15	29	15	100	51.7241	332.024	332.024	309.889
P5	AD	5	19	32	16	84.2105	50	420.563	354.159	354.159

## Sheet: S3b
Tissue block	Group	Image	MBP+ nuclei		#oligos/mm2					s3b: oligos/mm2 in L2/3
C1	Control	1	7		155.559					Control	AD
C1	Control	2	9		200.004					172.226	271.116
C1	Control	3	12		266.672					214.819	311.117
C1	Control	4	3		66.6679	172.226				244.449	266.672
C2	Control	2	11		244.449					155.559	214.819
C2	Control	3	8		177.781						186.67
C2	Control	4	10		222.226	214.819
C3	Control	1	7		155.559
C3	Control	2	13		288.894
C3	Control	3	14		311.117
C3	Control	4	10		222.226
C3	Control	5	11		244.449	244.449
C4	Control	1	6		133.336
C4	Control	2	7		155.559
C4	Control	3	7		155.559
C4	Control	4	8		177.781	155.559
P1	AD	1	17		377.785
P1	AD	2	18		400.008
P1	AD	3	11		244.449
P1	AD	4	8		177.781
P1	AD	5	7		155.559	271.116
P2	AD	1	13		288.894
P2	AD	2	19		422.23
P2	AD	3	12		266.672
P2	AD	4	11		244.449
P2	AD	5	15		333.34	311.117
P3	AD	1	14		311.117
P3	AD	2	14		311.117
P3	AD	4	10		222.226
P3	AD	5	10		222.226	266.672
P4	AD	1	12		266.672
P4	AD	3	13		288.894
P4	AD	5	4		88.8906	214.819
P5	AD	1	7		155.559
P5	AD	2	5		111.113
P5	AD	3	11		244.449
P5	AD	4	10		222.226
P5	AD	5	9		200.004	186.67

## Sheet: S3ghi
Tissue	Group	Image	RBFOX3+	APP+ BACE1+	A+ B+ F+	% neur A+ B+	% A+B+ which are neur	# neur/mm2	#A+B+F+/mm2	#A+B+F-/mm2		S3g: % neur A+ B+			S3h: #A+B+F+/mm2			S3i: % A+B+ which are neur
C6	Control	1	14	22	14	100	63.6364	309.889	309.889	177.079		dGM			dGM			dGM
C6	Control	2	16	24	14	87.5	58.3333	354.159	309.889	221.349		Control	Patient		Control	Patient		Control	Patient
C6	Control	3	28	33	26	92.8571	78.7879	619.778	575.508	154.944		93.2143	93.0031		469.26	562.227		63.6678	51.8964
C6	Control	4	28	41	26	92.8571	63.4146	619.778	575.508	332.024		90.7236	84.6725		345.305	278.9		48.8687	40.5883
C6	Control	5	28	48	26	92.8571	54.1667	619.778	575.508	486.968		91.6296	85.1565		394.001	301.035		53.2822	38.7619
P6	AD	1	22	34	20	90.9091	58.8235	486.968	442.698	309.889		86.8465	93.6043		320.956	407.282		51.418	43.4823
P6	AD	2	26	55	26	100	47.2727	575.508	575.508	641.912			97.8889			389.574			49.9389
P6	AD	3	22	45	22	100	48.8889	486.968	486.968	509.103
P6	AD	4	31	53	28	90.3226	52.8302	686.182	619.778	553.373
P6	AD	5	37	60	31	83.7838	51.6667	818.992	686.182	641.912
C7	Control	1	11	22	10	90.9091	45.4545	243.484	221.349	265.619
C7	Control	2	15	30	14	93.3333	46.6667	332.024	309.889	354.159
C7	Control	3	13	27	12	92.3077	44.4444	287.754	265.619	332.024
C7	Control	4	19	32	16	84.2105	50	420.563	354.159	354.159
C7	Control	5	28	45	26	92.8571	57.7778	619.778	575.508	420.563
P7	AD	1	16	34	12	75	35.2941	354.159	265.619	486.968
P7	AD	2	10	22	8	80	36.3636	221.349	177.079	309.889
P7	AD	3	19	39	17	89.4737	43.5897	420.563	376.293	486.968
P7	AD	4	9	27	8	88.8889	29.6296	199.214	177.079	420.563
P7	AD	5	20	31	18	90	58.0645	442.698	398.428	287.754
C8	Control	1	18	28	16	88.8889	57.1429	398.428	354.159	265.619
C8	Control	2	15	34	13	86.6667	38.2353	332.024	287.754	464.833
C8	Control	3	27	46	25	92.5926	54.3478	597.643	553.373	464.833
C8	Control	4	17	29	17	100	58.6207	376.293	376.293	265.619
C8	Control	5	20	31	18	90	58.0645	442.698	398.428	287.754
P8	AD	1	16	35	13	81.25	37.1429	354.159	287.754	486.968
P8	AD	2	12	32	8	66.6667	25	265.619	177.079	531.238
P8	AD	3	23	45	20	86.9565	44.4444	509.103	442.698	553.373
P8	AD	4	17	36	17	100	47.2222	376.293	376.293	420.563
P8	AD	5	11	25	10	90.9091	40	243.484	221.349	332.024
C9	Control	1	22	32	20	90.9091	62.5	486.968	442.698	265.619
C9	Control	3	11	30	10	90.9091	33.3333	243.484	221.349	442.698
C9	Control	4	13	20	11	84.6154	55	287.754	243.484	199.214
C9	Control	5	21	31	17	80.9524	54.8387	464.833	376.293	309.889
P9	AD	1	16	49	16	100	32.6531	354.159	354.159	730.452
P9	AD	2	41	65	37	90.2439	56.9231	907.531	818.992	619.778
P9	AD	3	18	29	15	83.3333	51.7241	398.428	332.024	309.889
P9	AD	4	18	30	17	94.4444	56.6667	398.428	376.293	287.754
P9	AD	5	7	36	7	100	19.4444	154.944	154.944	641.912
P10	AD	1	33	48	33	100	68.75	730.452	730.452	332.024
P10	AD	2	8	18	8	100	44.4444	177.079	177.079	221.349
P10	AD	3	20	38	19	95	50	442.698	420.563	420.563
P10	AD	4	11	25	11	100	44	243.484	243.484	309.889
P10	AD	5	18	40	17	94.4444	42.5	398.428	376.293	509.103

## Sheet: S4ab
Tissue	Group	Image	No. of MBP+ cells	No. of BACE spots	No. of APP spots		BACE spots per cell	APP spots per cell			S4a: APP spots per cell					S4b: BACE spots per cell
C1	Control	1	10	29	75		2.9	7.5			MBP+ cells		RBFOX3+ cells			MBP+ cells		RBFOX3+ cells
C1	Control	2	11	22	91		2	8.27273			Control	Patient	Control	Patient		Control	Patient	Control	Patient
C1	Control	3	10	27	58		2.7	5.8			6.44403	6.24971	5.89109	7.66761		2.58538	2.16191	1.59217	2.50345
C1	Control	4	24	54	154		2.25	6.41667			10.0868	8.1351	3.50438	3.6757		2.81389	1.95084	0.893763	1.17612
C1	Control	5	13	40	55		3.07692	4.23077			7.64214	8.95461	6.37993	4.84769		2.19906	3.36314	2.6676	1.26679
C2	Control	1	26	56	167		2.15385	6.42308			7.51956	7.37639	3.5454	8.31592		3.55604	1.88465	1.14426	2.4138
C2	Control	2	7	18	73		2.57143	10.4286				7.09152		4.00856			2.58808		1.44608
C2	Control	3	6	27	79		4.5	13.1667
C2	Control	4	7	25	78		3.57143	11.1429
C2	Control	5	11	14	102		1.27273	9.27273
C3	Control	1	9	32	62		3.55556	6.88889
C3	Control	2	21	49	175		2.33333	8.33333
C3	Control	3	12	13	101		1.08333	8.41667
C3	Control	4	10	21	67		2.1	6.7
C3	Control	5	39	75	307		1.92308	7.87179
C4	Control	1	21	63	135		3	6.42857
C4	Control	2	28	108	210		3.85714	7.5
C4	Control	3	1	4	6		4	6
C4	Control	4	10	30	89		3	8.9
C4	Control	5	13	51	114		3.92308	8.76923
P1	AD	1	11	19	44		1.72727	4
P1	AD	2	17	38	133		2.23529	7.82353
P1	AD	3	11	26	64		2.36364	5.81818
P1	AD	4	28	65	206		2.32143	7.35714
P2	AD	1	21	26	168		1.2381	8
P2	AD	2	24	42	196		1.75	8.16667
P2	AD	3	56	94	399		1.67857	7.125
P2	AD	4	27	49	219		1.81481	8.11111
P2	AD	5	11	36	102		3.27273	9.27273
P3	AD	1	68	245	623		3.60294	9.16176
P3	AD	2	11	39	85		3.54545	7.72727
P3	AD	3	39	139	350		3.5641	8.97436
P3	AD	4	25	80	230		3.2	9.2
P3	AD	5	31	90	301		2.90323	9.70968
P4	AD	1	20	44	179		2.2	8.95
P4	AD	2	19	38	114		2	6
P4	AD	3	30	43	198		1.43333	6.6
P4	AD	4	17	28	104		1.64706	6.11765
P4	AD	5	14	30	129		2.14286	9.21429
P5	AD	1	12	26	76		2.16667	6.33333
P5	AD	2	11	42	89		3.81818	8.09091
P5	AD	3	18	25	45		1.38889	2.5
P5	AD	4	15	61	193		4.06667	12.8667
P5	AD	5	18	27	102		1.5	5.66667
Tissue	Group	Image	No. of RBFOX3+ cells	No. of BACE spots	No. of APP spots		BACE spots per cell	APP spots per cell
C6	Control	1	29	39	161		1.34483	5.55172
C6	Control	2	15	14	99		0.933333	6.6
C6	Control	3	32	57	225		1.78125	7.03125
C6	Control	4	30	74	196		2.46667	6.53333
C6	Control	5	23	33	86		1.43478	3.73913
C7	Control	1	27	19	40		0.703704	1.48148
C7	Control	2	24	25	119		1.04167	4.95833
C7	Control	3	13	6	24		0.461538	1.84615
C7	Control	4	22	11	23		0.5	1.04545
C7	Control	5	21	37	172		1.7619	8.19048
C8	Control	1	15	35	85		2.33333	5.66667
C8	Control	2	18	29	59		1.61111	3.27778
C8	Control	3	17	50	98		2.94118	5.76471
C8	Control	4	14	25	68		1.78571	4.85714
C8	Control	5	21	98	259		4.66667	12.3333
C9	Control	1	18	25	63		1.38889	3.5
C9	Control	2	13	7	20		0.538462	1.53846
C9	Control	3	19	38	118		2	6.21053
C9	Control	4	26	16	31		0.615385	1.19231
C9	Control	5	28	33	148		1.17857	5.28571
P10	AD	1	34	72	278		2.11765	8.17647
P10	AD	2	22	19	91		0.863636	4.13636
P10	AD	3	29	77	233		2.65517	8.03448
P10	AD	4	19	62	201		3.26316	10.5789
P10	AD	5	34	123	252		3.61765	7.41176
P6	AD	1	43	62	152		1.44186	3.53488
P6	AD	2	26	34	110		1.30769	4.23077
P6	AD	3	32	35	124		1.09375	3.875
P6	AD	4	52	55	136		1.05769	2.61538
P6	AD	5	49	48	202		0.979592	4.12245
P7	AD	1	30	29	83		0.966667	2.76667
P7	AD	2	15	13	62		0.866667	4.13333
P7	AD	3	24	47	162		1.95833	6.75
P7	AD	4	20	27	121		1.35	6.05
P7	AD	5	26	31	118		1.19231	4.53846
P8	AD	1	22	45	122		2.04545	5.54545
P8	AD	2	14	34	93		2.42857	6.64286
P8	AD	3	23	50	193		2.17391	8.3913
P8	AD	4	19	56	215		2.94737	11.3158
P8	AD	5	19	47	184		2.47368	9.68421
P9	AD	1	20	16	38		0.8	1.9
P9	AD	2	46	62	150		1.34783	3.26087
P9	AD	3	25	19	66		0.76	2.64
P9	AD	4	31	103	209		3.32258	6.74194
P9	AD	5	4	4	22		1	5.5

## Sheet: S4c
Area of APP+ spots (each row is an individual cell)
MBP+ cells	RBFOX3+ cells
2.1111	40.4264
3.9637	0.9871
22.3605	0
1.1633	6.8665
1.0771	15.9217
2.1973	0
7.4535	0.4292
2.1973	0.3004
0.8617	0
3.619	2.7037
10.5986	1.03
18.2245	0.8154
1.8957	0.1287
5.2993	1.8454
3.1451	2.0599
5.1701	8.6689
0	3.3903
0.8617	8.0252
0.3447	1.4162
0	7.4673
0.6463	6.2228
3.1882	0.08583
0.3016	13.733
1.551	0
0.3878	2.2316
0	23.2602
0.1723	3.4332
2.3696	50.8549
1.2063	13.6471
23.0068	0.6866
2.1973	8.3685
0	21.329
3.3605	12.1451
0	21.5436
0.08617	1.03
3.7052	3.4332
2.7143	20.342
0	1.4591
0	0
0.4739	6.5232
0.7324	18.9257
20.2063	0.08583
4.3084	8.111
1.9388	1.6308
16.8889	4.1199
0.6893	11.3297
0	11.7589
0	12.2738
2.4989	14.4196
1.9819	6.7377
0.8617	0.08583
1.551	26.9939
2.1111	0
0.8617	4.1628
1.8095	2.1887
5.0839	17.6383
0.8617	0.3862
0.2154	0.08583
0.1723	27.6805
20.3787	0
0.3447	4.5061
2.7574	0
3.4467	1.1158
1.4649	2.2745
0	1.03
3.2313	0.3862
0.8617	33.3883
0.08617	0
0	5.3644
0.2154	0.2575
3.9637	1.1587
4.9546	29.6975
0	0.6008
0	9.3985
5.644	31.5858
1.6803	2.7466
6.6349	0.2575
1.7664	0.08583
0.7755	20.5565
1.0771	0.7725
1.9819	3.9911
4.61	7.3386
1.6372	7.0381
0.1293	10.7289
1.0771	8.4973
6.5487	9.9135
0	28.4959
4.1791	7.7677
0.08617	28.4959
1.0771	22.1873
4.093	1.1587
0.3016	4.1628
8.1859	0
9.1769	3.0041
0.8186	0.2575
0.1293	3.9482
0.2154	0.8154
0.6463	3.6478
0.1723	1.0729
1.1202	0.8154
0	7.124
10.1247	0
0.9909	91.1526
11.0295	17.0804
8.9184	0.2575
11.2449	5.6219
7.4104	5.0211
1.4218	2.9612
0.9478	5.1499
0.1293	1.7595
4.6531	3.3903
5.7301	3.6049
2.4989	6.3086
0.2154	0
2.8004	0
8.3583	1.2446
0.8186	22.6594
9.2199	3.562
3.059	1.8883
1.5941	1.8883
2.4558	3.6907
3.7052	0.9871
5.6871	0.3004
0.8617	0
0	5.7936
0	8.3685
28.6938	6.3944
0.8186	4.6778
15.3809	22.359
10.0385	31.5858
1.2063	12.0163
5.127	17.8529
29.4263	64.7166
4.0068	20.7282
1.0771	22.8311
2.2834	26.1785
3.2744	11.8447
1.2925	81.3249
1.3356	4.1199
0.08617	4.077
12.3651	12.1022
3.4036	4.8495
3.4898	5.6649
12.1496	10.2568
0.1723	13.6042
61.3514	16.9087
38.8185	127.03
4.2653	26.9939
20.2494	5.8794
3.4467	14.7629
3.0159	14.1621
17.1474	29.7834
4.2653	4.2916
4.5238	19.9128
34.8979	26.1785
0	3.1328
2.7143	0.2146
2.7574	35.577
0.3447	2.7037
5.2993	1.2875
11.2449	3.9053
3.9637	0.4721
1.9819	0.4292
4.7392	0.08583
3.6621	0
2.3265	14.5484
4.9977	2.0599
0.6032	45.4905
0.2585	5.1069
0	0
10.771	0
8.3583	7.3386
8.4875	0.1717
3.4898	11.2439
5.2993	7.6819
1.4218	0
11.9342	4.8495
4.5238	13.6901
4.8685	5.4932
9.3492	0
4.4376	0
0.3447	16.5654
9.3061	1.1587
4.3515	8.8835
0	1.2446
26.9705	3.8624
0.2154	1.7166
13.4422	0.1287
0	7.5531
0.1723	0
5.3855	2.4462
8.0567	0.2146
4.8254	1.5879
0.8617	0.8583
8.4013	0.08583
0.1293	6.1369
1.551	0.7725
1.8957	7.2098
1.8957	1.2016
1.2494	14.3338
5.3855	0.3862
5.7732	0.8154
0	0.9441
0	0
25.5487	1.2446
4.0068	3.1757
3.7483	3.7337
0.1723	9.8277
9.0907	0.1287
0.4308	1.1158
0.3447	0
0.9048	2.7466
1.3787	3.1757
0	0.2146
25.161	2.4462
3.4898	0
0.2585	0.7296
4.093	2.0599
8.8322	0.7725
5.2131	2.9183
6.9365	3.047
1.5941	8.2827
12.4943	19.6553
81.73	59.1376
15.5533	1.1158
19.1292	8.8406
10.297	39.139
7.712	41.9285
5.5147	8.4114
3.059	0
24.1269	20.2132
54.5872	8.2398
4.4807	0.8583
1.7234	3.1757
14.0453	0.3004
13.8299	0.1287
8.1428	0
3.4036	0
4.8685	10.8576
11.805	0
9.8231	1.545
20.2494	1.2446
32.9591	21.4149
0.9048	76.3038
0.1293	21.8011
43.5147	22.8311
13.1406	58.0218
29.8571	7.2098
25.8503	1.1587
21.6281	0.6866
13.0544	1.502
19.3016	13.6471
6.9365	4.5061
5.4286	72.6989
6.0748	8.4544
3.102	1.7166
0.3447	0.8583
1.9819	13.0034
3.619	6.7807
36.8367	0.08583
5.0839	0
26.4535	0
24.9886	0
2.7574	0.3004
11.805	0.6866
3.7483	0.4292
8.3152	0
0	0.7725
5.644	0
14.4331	93.0838
12.839	8.8835
6.6349	4.7636
18.1383	0
0.4308	0.2575
0	0.2146
31.9682	0
10.8571	4.9353
5.6009	6.0082
0.9478	4.077
2.2404	39.6969
71.6053	0
30.6326	13.7759
10.5986	9.0123
2.8004	0
3.5329	0.08583
1.034	16.8658
3.6621	0
0	2.017
18.9138	0
0	0.515
0	1.4591
1.2494	5.2786
12.7959	11.2868
0	2.8753
0.1723	0.6008
0.3878	20.9428
8.1428	9.9135
0	0.7296
4.9977	23.5606
0.2585	5.064
5.2562	33.9033
1.551	15.7929
0.08617	26.3072
2.1111	44.4176
0	0.2146
0.08617	18.0674
2.8435	38.1519
0	8.7977
0.7324	9.141
2.2404	20.5995
1.6372	24.0327
1.034	1.6737
1.551	8.154
4.093	0.1717
2.8004	54.5456
9.0907	26.0497
15.6825	55.0606
8.1428	1.6308
26.712	46.3917
0.8617	17.7241
8.2721	41.9714
0.7324	0.08583
6.4195	7.8535
0.8617	2.2745
1.1633	1.8883
0.1723	0.2575
0	2.9183
0.4308	0.1287
1.5079	8.3685
0	0.4721
2.3696	0.9441
0.8617	0.4721
1.2494	0.2575
0.3878	0.3862
0.1723	1.3733
0	0.4292
3.6621	2.1887
3.102	29.0109
4.9116	0
0.3016	0.5579
22.5759	10.7289
0.1293	0
3.4898	0.3862
0.4739	0.08583
4.0499	0
1.4649	0
2.8866	0
4.8254	0
20.5079	0.1287
0.7324	0
3.7914	0.6866
11.9773	5.6219
1.1633	1.03
3.7483	0
0	0.1287
0	17.2091
2.2834	16.1362
16.8889	4.2057
3.059	26.5647
5.4286	2.3174
6.5487	0.4292
4.9116	10.686
9.4354	3.0899
5.7732	5.6219
12.7097	2.9612
5.2562	4.7207
4.4807	2.017
6.5057	8.4114
1.7664	0.1717
6.5057	1.545
5.2131	4.7207
5.8594	55.361
9.5646	3.6478
9.1769	0.3433
2.4127	3.1328
8.1428	0
0.3016	1.3304
1.8526	0.1717
1.4218	1.2875
0.8617	0
5.3424	0.8154
9.6508	0.3433
2.9728	0
7.6689	0.8154
3.6621	0
0.6032	0
4.9116	0
23.3084	0
4.136	0
0	0
13.3129	0
2.1973	0.6437
12.7528	0
9.5215	0
55.6212	0.7725
0.3878	10.4285
2.1542	0
8.0136	0
4.8254	12.5313
9.6939	0.08583
4.9977	0.1287
0	22.6165
2.7143	1.2016
7.2812	12.4884
1.8957	0.08583
15.6394	2.8753
0.1723	0.515
10.6848	1.2446
2.2834	0
4.3084	15.8787
0.2154	0.7296
16.3288	32.5729
1.1633	14.5913
1.6803	9.4414
1.4218	32.7875
4.1791	1.1587
0.08617	0
8.9184	10.2997
0	1.03
1.6372	8.8406
0	2.8324
0.6463	2.1029
0.08617	3.562
0.9048	0
5.4286	20.8999
0	25.5347
1.7234	0.7725
3.0159	0
3.7914	7.2956
1.7664	0.2146
1.9388	0
0.9909	8.8835
4.9977	3.8624
7.6689	16.6083
0	10.3426
0.2585	14.1621
62.9024	6.7807
4.7823	0.9441
23.3514	2.6178
4.9116	32.7875
5.0839	0.3862
0	1.1587
0.5601	3.4332
0.9909	0.08583
12.1496	29.3542
5.3424	18.7112
0.5601	8.6689
4.61	19.3549
1.9388	34.8474
13.5283	39.654
3.5329	9.6131
0.9478	5.4503
9.7369	32.1866
4.9546	6.0082
5.1701	3.5191
7.2812	0.4721
4.0068	26.8222
0	3.4332
0.3016	16.3937
0.6463	0.1717
1.2063	0.6866
0.3016	0
6.1179	16.0075
1.2063	0
2.0249	5.1499
7.0657	23.9469
4.4807	37.1219
1.2063	9.656
2.0249	3.2616
0.9478	2.7037
5.0408	5.4503
6.2041	1.4591
0	5.3215
12.6666	0.08583
0.2585	1.3733
8.4875	0.4292
0.4739	2.3604
4.8685	1.5879
0	0.2575
4.6961	3.6478
62.2131	0.2575
1.1633	20.0845
0.6893	11.3297
2.2834	9.1839
1.5079	7.8535
6.9796	5.2786
5.2562	8.1969
4.9546	7.8965
19.0861	0.6437
5.4286	0.5579
8.1859	7.7248
9.5646	0.3433
15.3378	34.547
19.2585	10.171
17.7505	24.9768
19.8616	16.4796
10.2109	10.2997
0.2585	4.8924
3.2313	69.8665
47.0906	0
17.2766	81.0674
0.7755	5.4503
0.2585	10.171
5.2131	5.579
6.678	0.9012
13.356	0
3.102	7.596
2.3265	64.0729
10.9002	26.908
5.8594	9.0981
15.0793	0.1717
1.8526	28.1526
2.1111	15.6213
11.4603	7.3386
0.5601	21.4149
32.7006	31.7575
8.5306	21.0286
2.8435	33.3883
1.0771	14.1621
2.1973	32.2296
0.7755	27.423
0.08617	7.2956
0.1723	34.7187
12.5374	33.6029
7.9274	29.0967
7.4104	5.8794
0.4739	38.9673
3.1882	4.2486
1.551	1.8025
2.9297	7.0811
11.1587	17.3379
8.7029	13.4755
7.8843	31.0708
8.3583	19.9986
9.0045	21.8869
31.4943	105.744
30.5034	15.1921
50.1065	27.0797
36.6213	16.78
5.644	64.0729
15.3809	1.545
6.9365	18.4966
5.9456	37.0361
45.0657	15.6213
4.136	30.8992
17.966	5.4074
0.1723	10.4285
11.1156	5.2786
5.4286	0.7725
54.3287	12.3597
1.1202	0
0.517	3.0041
4.2222	90.8093
10.1247	45.4046
7.3243	4.3774
4.093	11.1151
2.2834	22.2302
61.653	0.7296
0.5601	0.8154
0.517	18.3249
0.2154	0
6.7211	38.624
4.6961	0
2.1973	2.9183
10.5555	6.5661
0	0
2.1973	0
3.059	3.5191
5.8594	78.7071
9.3492	0.3862
1.6803	3.6478
27.9183	2.1458
4.5669	0
1.8526	43.3447
11.0725	0.4721
4.5238	0.1287
6.6349	0.2575
0.5601	15.8787
7.5397	0.9012
23.2653	0
9.1769	0.7296
12.7959	0
5.7732	0.1717
10.4263	3.562
0.1293	0
14.1315	11.8876
9.8231	1.3304
19.6893	0
2.8866	2.1887
0.08617	0.2575
15.5533	1.2016
8.1428	1.03
0.3447	1.9741
12.1496	1.4162
8.4875	0
45.1088	1.8025
0	2.3604
0	0.2146
0.6032	18.0674
13.1406	0
16.5873	10.171
10.4263	3.3474
0.9048	1.545
11.6326	2.9612
2.8004	6.3944
13.2698	0.7725
12.2358	0.6866
5.4716	10.5572
7.4104	0.9441
107.106	0.6437
6.0748	2.3604
0.3878	2.017
17.1474	0
2.9728	4.2486
25.0317	1.2875
0	0.6866
13.9161	6.6948
10.1678	1.2016
14.6485	3.9053
5.6871	0
4.6531	5.2357
3.4036	0
3.7914	2.7466
14.39	28.0668
2.6281	0.2146
24.2131	2.8753
7.0657	7.7248
7.9274	0.3433
74.2765	0
0.2585	1.1158
4.0068	0
15.6394	1.1158
3.576	0.3433
0.6032	0.515
0.08617	4.077
5.1701	4.1628
4.4807	2.2316
0.5601	0.6437
13.3129	0.3862
8.8753	0.2146
0	1.6308
7.3673	0.3862
0.2154	9.0123
9.0907	6.8236
1.0771	20.5136
16.5442	9.1839
0.1723	7.2527
8.8753	0.2146
0.8617	2.4891
4.2653	0
3.0159	3.2616
7.195	0
3.1451	0
22.0158	0.1717
1.8095	0.3004
37.526	0
13.0544	0.9012
0.1293	0.2575
16.8889	13.6042
4.2653	0.9441
2.8004	0
12.5374	2.2316
12.322	0.6437
9.1769	0.08583
6.5487	0
5.9887	0.1287
4.7823	10.3856
0	1.6308
1.4218	0
2.7574	17.4237
0	0.7296
6.5487	0
5.7732	0.2146
2.8435	1.1158
5.9025	7.1669
0.7324	0
0.3878	2.9183
6.2472	2.0599
8.6599	0.3004
7.8413	0
1.5941	0.6437
2.1111	5.7936
8.7029	3.6907
3.576	2.1458
7.8843	0
0.6463	0
6.3333	0
2.4989	2.9183
0	0.8583
0.3447	3.1757
0.2154	0.1717
4.4376	3.8624
0.1723	2.9183
3.7483	0.4721
0	0.3433
0.3878	0.08583
0.517	0
3.1451	0
0.6893	14.4625
0.3016	0
3.4467	2.6178
0.5601	0
2.4127	0.5579
0.7324	0.6008
3.102	0.1717
5.5578	0
2.3265	0
1.4649	0
8.7891	0.8583
4.3515	0
5.8594	0
0.1293	0
1.0771	0.2146
2.2834	19.1403
0.6032	1.03
2.3696	0
2.9728	12.0593
0	0
5.5578	20.9857
10.0385	0
19.7755	2.1887
0.2585	1.1587
63.5056	0.5579
0.2585	0.3004
0.5601	7.2098
0.5601	0.9012
17.8367	4.4203
10.3832	0
0.9048	3.1757
0.8617	1.8454
1.1633	0.8154
16.3288	2.8324
2.9297	4.6778
0.08617	0.9441
0.1723	1.9312
2.0249	7.3386
0.9048	0.1717
2.1973	11.158
11.3741	0.1717
5.5578	1.9312
23.9546	6.094
2.7143	0.8583
4.8254	2.3604
1.5079	1.8883
12.7959	8.3685
1.2494	0
0.2154	7.4673
1.9388	0
9.9954	3.9053
4.61	0
16.3719	0
2.6712	0
1.2063	0
0.9048	2.1029
1.6372	0
15.2086	1.7595
10.254	0.3433
5.6871	0.6008
0.7755	0.1717
5.9025	1.2875
11.0295	0
7.2381	1.1158
0	26.1356
12.1496	0
1.8957	5.3215
7.4966	0
2.8435	0.08583
2.1542	9.8277
0.8186	0
1.1202	0
6.2902	0.3004
12.4943	0.7725
5.2562	1.0729
3.4467	0.3004
0.4308	2.2745
0.1293	0
1.5079	11.6301
3.4467	0.1287
0.8186	0
6.678	0
0.2585	2.1029
0.2585	7.0811
1.6372	0.1717
0.3878	0.6437
2.7143	0
1.8526	0.2146
6.678	3.047
2.3265	2.9612
16.5011	13.9905
0.3447	1.4591
0	0
2.1111	0
5.8594	14.1621
0.6463	18.9257
0	0
2.4558	0
1.7664	11.2439
0	4.7636
0.2585	1.9741
5.2993	5.2357
0.3016	0.08583
0.4739	0
0.7755	0
4.2222	65.9612
0	0.2146
3.0159	8.4114
0.2585	0
0.1293	18.0245
0.08617	40.6839
0.08617	35.9632
1.9388	0.1287
2.068	0.6008
7.0227	3.0899
15.3809	15.3208
38.7755	0.8154
14.6485	0.6437
5.1701	0.08583
2.6281	0.7725
8.5737	10.6001
2.1973	27.3372
10.297	0
9.3061	0
9.4354	0.4292
18.483	49.9537
9.4784	0.08583
3.4036	0.2575
0.5601	2.0599
0	18.9687
0.2585	6.2657
1.9388	6.0511
3.3175	0.4292
1.034	0.1717
3.8775	18.8399
3.5329	16.5225
0.2154	17.0804
1.8095	2.9612
2.6712	0
0	0
1.7234	0
1.1633	9.8706
0.517	24.1614
0.2585	2.1887
1.9819	0
	28.453
	4.2057
	0
	10.8576
	0
	28.2384
	0
	0
	4.5061
	0
	0
	56.0048
	0.08583
	0
	1.0729
	2.5749
	1.6737
	3.4332
	11.8876
	0.9012
	0
	0.8583
	1.545
	0.1717
	1.3733
	3.1328
	0.6866
	1.2446
	20.2561
	0.4721
	0.9012
	14.3338
	15.3638
	9.2698
	1.6737
	1.545
	11.6301
	12.6172
	0.4292
	57.2493
	4.8924
	2.7895
	1.5879
	0
	0
	9.6131
	23.1744
	5.064
	29.5259
	0.2146
	0
	0.3433
	0.1717
	8.7548
	0.515
	8.154
	9.8277
	0
	15.6213
	1.0729
	14.9346
	0.6008
	2.2316
	1.2016
	72.8706
	29.3542
	13.9046
	0
	0
	0.3004
	3.6049
	3.6907
	29.0109
	10.7718
	0.08583
	0.08583
	27.1226
	4.1199
	22.6165
	7.4673
	3.9911
	15.5354
	1.6737
	5.2786
	6.2228
	7.4244
	1.6737
	5.7507
	19.2262
	29.5688
	15.3208
	7.2527
	4.9353
	10.171
	20.7282
	57.5926
	8.2398
	1.3304
	0
	37.4223
	31.1996
	9.5272
	16.8229
	42.9584
	53.6873
	4.077
	65.9183
	1.3304
	0
	50.0824
	0.2146
	15.6642
	0.8583
	0.9871
	2.9183
	32.2296
	20.342
	0.9012
	8.5402
	6.1798
	35.7916
	4.9782
	13.6471
	45.748
	17.767
	34.7616
	0.3004
	23.6465
	73.8576
	9.3985
	19.7841
	0.2146
	1.1158
	0.8583
	0.515
	0.4721
	0.1717
	1.2875
	3.2187
	0
	2.6178
	1.5879
	5.064
	0
	7.2527
	2.7466
	2.4891
	1.6737
	0.3004
	0.1717
	3.3474
	0.8154
	1.4591
	2.1887
	34.9332
	0
	4.5061
	0.1287
	0.7296
	5.579
	0.3862
	0
	8.3685
	0.6866
	9.1839
	0.5579
	0.9441
	0.9871
	0.3433
	0.1717
	1.545
	0
	0.4721
	0.2146
	44.8467
	0.7725
	0.1717
	2.017
	0
	0.3004
	3.1328
	0.5579
	1.1587
	6.0511
	2.7895
	0.7296
	0.9012
	2.3174
	0.9441
	0.3004
	0.9441
	0.6866
	1.7166
	0.5579
	3.4332
	2.017
	5.9653
	15.3208
	38.0661
	11.5443
	23.4319
	30.2984
	9.0981
	12.7459
	54.5456
	5.1069
	42.9584
	10.0422
	43.6022
	24.8052
	97.0749
	8.626
	3.9053
	4.3345
	27.423
	10.5572
	35.9632
	11.1151
	36.6069
	26.8651
	15.7929
	24.8052
	9.141
	0
	0.08583
	0.3433
	35.4911
	0
	1.4591
	10.9864
	27.4659
	0.8154
	8.3685
	4.1199
	13.0034
	0.6008
	49.1812
	6.4373
	18.7541
	0.515
	0.4292
	0.7296
	0.9441
	2.5749
	0.7296
	0
	2.8324
	2.017
	1.03
	38.0232
	26.9939
	6.4373
	0.1287
	2.1887
	1.03
	22.5736
	0

## Sheet: S4d
Area of BACE1+ spots (each row is an individual cell)
MBP+ cells	RBFOX3+ cells
3.619	0.6008
2.4127	0.1717
4.8685	0
2.7574	0.2146
0.517	4.2916
0.4739	0
1.9388	0.08583
0.4739	0
0	0
0.9048	0.1717
2.1111	0.6437
4.8254	0
0	0
2.8435	0.515
1.551	0
1.2925	0.3004
0	0
0.1723	0.4292
1.7234	0
0.9048	5.3644
0	0.9871
4.9546	0.1717
0.8617	0.6437
0.2154	0
0.1293	0
0	1.3733
0.8186	0.1717
1.6372	0.9871
0	0.2146
4.5669	0
0	0
0	1.2016
0.08617	0.3862
0	0.3433
0.2154	0
1.4218	0
0.7324	3.2187
0.2154	0
0	0
0	1.4162
2.3265	2.7037
13.3991	0
0.5601	0.2146
0.3447	0
0.6893	0
0	0.7296
0.1723	0.9441
0	1.3733
1.9819	1.0729
0.6032	0
0.4308	0
0.8617	0
0.517	0
1.9388	0.3433
0.3016	0
32.399	0.9441
34.9841	0.1287
14.8208	0.1717
23.3945	2.6178
29.5986	0
20.4648	0.1717
50.4512	0.08583
40.068	0.2575
29.2108	0
7.8843	0.515
30.4172	0
32.4421	2.1029
6.4626	0
0	2.017
0	0
2.585	0
2.2834	3.6049
0.5601	0
0	1.03
2.7574	3.4332
6.2041	0.2146
1.5941	0
0.2154	0.2146
0.6032	3.1328
0	0
1.034	0.3004
0.6893	1.8025
1.3787	0.7296
0.08617	0.7725
1.7664	2.017
0.4308	0.08583
0	1.9312
1.4649	0.3004
0	3.8624
1.1202	2.7466
0.08617	0.6008
0.4308	0.3433
5.3424	0
1.9819	0.7296
0.4739	0.2146
0.2154	0.8583
1.034	0
0.2585	0.1717
0	1.3304
1.7234	0.4292
1.034	1.545
1.5941	0
3.2313	5.7936
2.1973	3.1328
2.1542	0.3862
4.5238	0.5579
5.2562	0.6866
0.3447	0.3862
0.3447	0.6866
3.102	0.6866
4.9116	0.1717
11.6757	1.1158
0	0
0	0
2.1111	0
4.3084	0.1717
0.08617	0.9012
1.8095	0.9441
0.4308	0.1287
0.2154	0
0	0.08583
1.8526	0.1717
0.3447	0
0	0.2146
0	0
1.4649	3.9053
6.5487	0
0.9478	0.3004
2.8004	2.6178
1.3356	27.2943
0.3447	7.639
0.5601	18.4108
8.3152	58.3651
1.6372	14.1192
0.1723	15.6642
0	21.2432
0	23.5177
0	72.7847
0.9048	7.9394
0.6032	9.1839
1.551	20.4278
0.1293	10.686
0.1723	11.673
1.1202	19.312
0	25.8781
22.0589	26.9939
0.08617	19.6982
0.3447	10.3426
0.8617	22.6165
0.9048	21.5007
0.1293	43.3876
4.1791	6.5232
0.517	37.2078
4.5238	43.3876
3.576	4.6349
0.08617	0.4292
0	4.0341
0.5601	0.1287
0	0
0	0.3004
2.1542	0.8154
0	0
0	0
1.2494	0
0.3016	2.4033
0.3878	0.1717
2.1111	3.8624
0	0.08583
0	0
0.2585	0
4.6961	0.08583
0.2585	0.515
3.7914	0.7725
2.3696	1.9741
0.6032	0
0.2585	0.08583
0.6893	1.0729
2.2404	0.9871
0	0.1287
1.7664	18.3678
0.6032	43.5593
0.7324	41.4993
5.2993	56.0906
0.6032	34.5041
0	28.7105
7.8843	38.1519
0	23.9898
0.4308	52.2282
1.3356	12.5743
0.9909	20.6424
0.2585	7.1669
1.5079	8.7977
2.1111	8.6689
0	9.141
0.9478	26.8651
0.3016	6.2657
2.5419	30.3413
0.3878	7.0811
0.4739	35.6628
0.3447	25.7493
0.2154	11.7589
2.2404	6.7377
0	23.9469
0.1723	6.9952
1.0771	27.8093
0	30.1696
1.8526	14.8059
2.1973	9.5702
2.2404	3.9911
0.7324	21.2432
0.6893	12.9605
0	17.9816
0.2585	5.064
0	23.0027
9.8231	0
0	0
0.08617	0.08583
0.7324	0.08583
0.517	0.3004
2.6712	0
0.1293	0
0.517	2.3174
7.6258	3.7766
18.8707	0
2.4558	0.1717
1.3787	2.6608
1.551	5.1069
0	2.9183
0.08617	0
0.6463	1.1158
2.4127	1.3733
4.136	0.9012
0	0.2575
0	0
1.9819	0
2.8435	0
2.8866	0
0	1.7166
1.1633	0
7.6258	1.5879
32.4852	0.6866
10.9002	0.9012
12.7097	10.2997
0	0.9441
0	1.2875
9.3923	8.5831
1.8957	0.4292
7.8843	0.08583
9.78	0.8154
6.2902	0.1717
1.1202	2.1458
1.9819	1.8454
4.093	6.9094
3.9206	1.8025
3.5329	1.8454
0	0.3004
0	0.3433
0.6032	1.3733
2.7143	0.3433
5.9025	0
0.3878	0.5579
8.3583	0
5.2562	0
1.3787	0
0.9909	1.4591
1.3787	0
0.9478	0
0	0.08583
2.4989	11.4155
0.3447	2.1029
5.8163	0
4.4807	0
6.4195	0
0	0
0	0
4.3515	0.6437
0.2154	1.0729
0	0
0.8617	7.2956
2.3265	0
20.4648	0.3433
4.136	1.4162
2.3265	0
0	0.3004
0.9909	2.2316
1.3787	0.3862
2.7143	0
0	0.1717
3.4898	0
0.08617	0.9441
0	1.4162
3.1451	0.9441
0.7755	2.2316
0	0
0.8617	3.7337
0	0.6437
0.9048	1.2875
0	0.9012
0.8617	0.1287
0	4.6778
0.6463	3.9482
0.4739	0.7296
0	9.0123
0.1723	0
0	1.8454
0.6032	1.2016
1.2063	2.3174
0.2154	1.8025
0.7324	2.1029
1.034	3.9482
0.9478	0.6437
0	0.8583
0	0
0.8617	12.6172
0.3878	1.03
2.2404	4.2486
2.3265	0
0	5.5361
2.7143	0.6866
0.2585	5.7936
0.6463	16.3508
0.8186	89.5647
0.6032	53.344
0.1723	16.8229
0	25.9639
0	72.9564
2.068	21.329
0.3016	23.0027
0	52.0565
0.517	47.1642
0.2154	13.3467
0.2585	74.158
0.7755	25.0198
0.3016	16.8658
0	18.6253
0.6893	13.733
0.9048	44.5034
1.2925	69.6519
1.1633	6.094
0.9909	7.0811
5.1701	31.7575
0.3016	15.8787
0.6032	13.3896
0	15.0634
0.2585	12.0163
0.3447	22.1873
0.7324	9.5702
0.4308	11.5872
1.8526	7.8106
0.3878	0
2.6712	0
3.9206	2.2745
0.3447	0
1.1633	0
0	0
0	2.532
1.4649	1.4591
4.7392	1.1158
0.7324	7.7248
0.3447	1.1587
6.4626	0
0	1.0729
0.6463	0.515
0	2.8324
6.161	2.017
1.034	0.2146
0.9909	0
0.5601	1.4162
0	0.1287
1.2063	0
0.9048	0
0.6032	9.2698
1.1202	0.6008
0.1723	0
2.4558	0.3862
0	0
0	2.4462
0	0.08583
0	0.1287
1.9388	0
0.2585	0.4292
1.5079	0.1717
1.1202	0.9441
0.08617	0
0	0.1717
0	0
0	0.1287
4.4807	0.3862
0	0
0	0.2575
1.2063	0
0.5601	0.5579
0.2585	0.9441
2.8866	0.2146
12.4081	0.6437
0	0.4721
0.1293	0
2.1973	0
1.0771	0.6008
1.0771	0
2.4127	0.4292
0	3.3474
2.1542	0
0.3878	2.017
0.1293	0.3004
3.2744	0
0.6893	0.1717
0.08617	0
0	0
0.2154	5.064
0	0.2146
0	1.9312
0.8186	0.3862
0	0.5579
0.08617	2.8753
2.1111	0
0	0
2.8435	2.5749
2.0249	0.1717
0	0.7296
0.08617	0.3862
0.5601	0.8154
0	0.3004
1.2494	0
0	3.4762
0	2.4462
0.517	0
0	0
0.08617	0.2146
0	0
0.08617	0.1287
0.3016	0.3862
2.7143	1.0729
4.61	1.2875
0	0.7296
0	3.2616
7.4104	2.4462
0.6893	0.6008
5.9887	0.1717
0.9048	3.6907
0.6893	0.9441
0	0.7725
0.7324	0.2575
0	0
2.6281	3.0899
1.7234	3.2187
0	0.1717
0.3878	2.3604
1.5941	5.3644
3.8775	3.047
0.2585	1.3733
0	0.4721
1.1633	3.0041
0.3016	1.4591
0.6032	0.7296
1.2925	0
0	1.2016
1.1202	0.8154
0	1.8025
0	0
0.5601	0
0	0
0.2585	2.5749
0.3878	0
0.3016	0.1717
0.7324	1.7595
0.8617	1.2016
0.8617	0.3004
2.5419	0.1287
1.2063	0
3.1451	0.3004
0.517	0
0	1.545
0.3447	0
0	0.3862
0.8617	0
0.8186	0.08583
4.0499	0
0	0.08583
0.4308	2.4033
4.3946	0
1.034	1.5879
0.4739	2.017
0.2585	1.4162
2.8004	2.4033
1.7664	2.0599
0.6893	0.9871
2.1111	0.6008
2.9297	0.08583
0.6893	0.4721
1.3787	1.3304
2.2404	0
1.3787	3.6049
9.0045	1.8025
6.678	2.1458
2.1542	3.1328
0.517	2.9612
0	0.3433
0.5601	5.2786
6.5918	0
1.2063	7.5102
0.9048	0
0.4739	4.1628
1.9819	0.6008
2.5419	0.3004
2.7574	0
2.9297	0.6437
0.6463	3.4332
5.127	1.3733
0.7755	1.502
2.4558	0
1.8526	2.8324
4.5669	2.6178
4.093	0.3433
0.1723	1.5879
3.2744	1.7166
3.3605	1.7166
0.8617	4.8065
0.8186	3.6907
1.6372	3.8624
0.5601	1.0729
0.4739	1.0729
0.08617	3.4762
1.6372	0.7296
1.7234	5.3644
0.9048	0.515
0.2154	7.8106
1.2063	3.9911
0.6463	0.4721
0.3878	0.3862
4.8254	1.7595
3.619	2.8753
0.9478	7.639
1.8095	1.9741
0.4308	2.8324
2.068	14.7629
3.1882	0
15.2086	2.6178
3.8775	3.0899
3.7914	6.0082
8.6168	1.8454
3.6621	4.6778
1.9819	4.549
8.3583	2.4891
2.7574	8.6689
1.5079	0.3433
1.0771	0.1287
3.9206	0.4292
0.3447	0
5.7301	2.8753
0.2154	0.3433
0	0
3.3175	9.6131
2.8004	4.8065
1.7664	0
4.8254	0
3.102	5.1928
2.4558	0.9871
0.7324	0
0.3016	2.6608
0.7324	0.1717
0.2585	1.9312
1.3787	0
0.08617	2.1887
0.1293	0.6866
0.2585	0
2.4127	0
0.517	0.08583
0.6463	4.3774
2.7574	0
0	1.03
4.1791	0
2.9728	0
0.3878	8.3256
4.9977	0
0.9048	0
2.6281	0
1.1202	2.8753
1.2494	0
3.5329	0
1.551	0.9871
0.7324	0
1.9388	0
2.8866	1.9741
0	0
2.2834	2.2745
2.7574	0.9441
2.3265	0
1.4218	1.9312
0	0
2.8866	0
0	0.3433
0	0.08583
1.6372	0
3.6621	0
9.0476	0.1717
0	0.2575
0	0.2146
0.9048	1.545
3.3605	0
4.6961	1.3733
5.3855	0.1717
1.2063	0.7296
0.08617	0.3004
0.4308	1.3304
1.3787	1.03
3.1882	0.7296
5.3424	1.1158
4.6961	0
10.1247	0
2.8004	0.9012
0	0.6008
0.6463	0
0	0.08583
8.0136	0
0	0.2575
4.9546	0.2146
0.517	0.3862
3.4467	0
0	0
0	1.9312
0.4739	0
1.0771	0
1.551	2.3604
1.1633	0
3.619	0.7296
6.161	1.502
0	0
19.3877	0
0	0.08583
0.7324	0
2.7574	0.08583
2.2834	0
0.3016	0.1717
0.08617	0.2575
0.1723	0
0.2154	0
0	0.1717
2.585	0
0	0
0	0.1287
3.1451	0.1717
0	1.4162
1.2063	0.3862
0	1.4591
4.136	2.017
1.034	1.7166
2.1111	0.08583
0.08617	0
1.2925	0
0.4308	0.7725
0.9048	0
0.2154	0
3.8345	0.4721
1.551	0.5579
5.6871	0
0.6893	0
0.4308	0
5.6009	0.9012
1.5079	0.3004
0	0
3.3605	0
2.4127	0.2146
0.08617	0.2146
0.6893	0
1.2925	0.1717
1.034	1.2875
0	0.6008
1.2494	0
8.6168	3.4762
11.805	0.2575
34.3378	0
21.0249	0.5579
15.6394	0.3862
20.7664	0.2146
9.3492	0
7.712	0.3004
10.3832	0.2575
25.8934	0
27.8322	0
4.2653	0.2146
3.9206	0.5579
14.6916	1.2016
9.3492	0.4721
9.0907	0
2.2834	0
5.0408	0
9.9524	1.545
0.6463	0.4292
0.1293	1.545
0.1723	0.4292
0.517	0.2575
0.4308	0.4721
0.1293	0.7296
0.3878	0.1717
0	0.3004
0	0.5579
0.4739	0
0.3878	1.1158
0.6463	0.3004
0.2585	0.9871
0.1293	0
0.517	0.6437
0.9478	0
0.3016	0.08583
0.08617	0
0.3878	0
0.4308	0
0.4308	0.3433
0	0
0.4308	0
0.1293	0
0	0.4721
0	0.2575
0	0
2.6712	0
1.034	1.6308
0	0.3004
0.4739	0.9441
0.6032	0
0.7324	0
0	0.2146
1.1633	0
0	0.7296
0	0.4292
0.2585	0
3.6621	0.2146
2.4558	0
0.1723	0
0.7755	0
0.4308	0
1.3356	1.1587
0	0.3862
0	0
0	0
0	0.9441
0	0
0.8186	2.2316
2.7574	0
0.7755	1.502
3.2744	0.7296
0.2585	0
1.6803	0.6008
0	0
2.068	0.7725
0	0
0	1.9741
0.1293	0
3.6621	0
1.4218	0
1.4218	0
0.4308	0
0.6463	0
0.2585	0.1717
0.6893	0
1.551	0.3004
1.8957	0
0	0
0	0.2146
2.7574	0.2575
1.1202	0
1.0771	0
0	3.0041
3.619	0
0.3447	0.6437
0.6032	0
0.3447	0.1717
1.7234	1.8454
0.08617	0
0.6032	0
1.6803	0.3433
3.2313	0
0.8617	0
0.2585	0.1717
0.1723	0.4721
0.3447	0
2.1111	1.6737
1.8526	0
0	0
4.136	0
0.08617	0.2575
0.517	0.2146
0.6032	0
1.4218	0
3.0159	0
5.6871	0
1.3356	1.0729
4.0499	0.2575
3.8775	1.9312
0	0.08583
0.3447	0
0.5601	0
0.2154	0.9012
0	2.2745
1.4649	0
0	0
0	2.2316
0	0.3004
0.6463	0.2146
1.2925	0.1717
0	0
0.6893	0
0.7324	0
0.6893	4.1628
0.3016	0
3.1882	0.3862
0	0
1.4649	0.1287
0	3.4762
0.9478	2.017
3.576	0
0.4739	0.4292
3.2744	0.4292
0.8186	3.2187
9.6077	1.03
1.8526	0.5579
0.3447	0.1717
0.2585	0.3433
0.1723	2.1887
0.4308	2.1458
1.1202	0
1.3787	0.3004
3.2744	0
3.8775	3.3045
2.9297	0.3004
0.3878	0
0	0.9012
0	3.0041
0.08617	1.2875
0.3878	0.4721
1.7234	0
2.3265	0
0.9048	2.017
0.7755	1.3733
0	0.6437
0.517	0.3862
1.1202	0
0	0
2.6712	0
0.4308	1.2016
0	4.4203
0	0
0.3447	0
	2.532
	0.6008
	0
	1.3304
	0
	1.3304
	0
	0
	0.08583
	0
	0
	3.1757
	0
	0
	0
	0
	2.017
	1.0729
	2.3604
	0.6866
	0.1717
	0.2146
	0.4292
	0
	0.1717
	0.6008
	0
	0.08583
	2.6178
	0.08583
	0.4721
	0.1287
	0.6437
	0
	0.8154
	0.4721
	1.4162
	0.8154
	0
	6.9952
	3.3903
	0
	0
	0.7296
	0
	1.1587
	3.8624
	0.6437
	2.7037
	0
	0
	0
	0.7296
	1.502
	0.3433
	2.4033
	1.9741
	0
	3.047
	0
	0
	1.2875
	0.7725
	1.6737
	3.1757
	4.4203
	2.3604
	0
	0
	0.1717
	0.6008
	0.9012
	1.3304
	1.8025
	0
	0.2575
	0.9012
	1.4162
	2.2316
	0.2146
	1.2446
	1.8883
	0.515
	0.9871
	0.9012
	2.4462
	0.08583
	0.3433
	0.6866
	2.6608
	0.5579
	0
	1.2016
	0.1287
	2.0599
	2.6178
	0.6866
	0
	0
	4.2486
	2.6608
	0.4721
	1.7166
	2.8324
	1.6308
	0.515
	3.4762
	0.6008
	0
	2.017
	0.3433
	12.5743
	0
	0.4292
	0.4292
	1.3304
	2.1458
	0.515
	1.5879
	0.9441
	2.0599
	0
	0.9012
	3.9911
	2.017
	3.2187
	0.2575
	2.8753
	5.7507
	1.03
	0.6008
	0
	0.08583
	0
	0
	0.2146
	0.3862
	0
	0.2575
	0
	0.7725
	0.7725
	2.532
	0.3004
	0
	0.1717
	0.515
	0.6437
	0
	0
	0.8583
	0.8583
	0.8154
	0.9441
	2.1458
	0
	1.2446
	0
	1.03
	2.2316
	0.6437
	0.2146
	1.5879
	0.2146
	1.8454
	0
	0.08583
	0
	0.3433
	0
	0.9012
	0
	0
	0.6866
	4.7207
	0.4721
	0
	0.9871
	0
	0
	0.3433
	0
	0.3433
	0.3433
	1.2446
	0
	0
	0.7725
	0
	0.3433
	1.1587
	0.1287
	0
	0
	0.6866
	0.8583
	1.4162
	0
	1.9312
	0
	0
	2.7895
	0.6437
	0
	0.3004
	0
	0.4721
	0.3004
	1.1158
	1.2875
	1.9312
	0.3004
	0
	0
	0
	0
	0.4721
	0
	0.8154
	0.08583
	0.2575
	1.03
	3.6049
	0.3433
	0.2146
	0
	4.0341
	0
	1.7166
	1.8883
	7.0811
	0
	7.2098
	1.6308
	0
	0.2575
	7.2956
	5.1069
	9.9564
	1.502
	0.3004
	0.6008
	0
	3.6478
	0
	0.5579
	0
	1.2446
	2.5749
	5.3644
	6.3515
	3.4332
	0.3862
	0.08583
	0.1287
	1.8883
	0

## Sheet: S5ab
Image	Line	Nuclei	Olig2-	MBP+		% Olig2+	% MBP+	% Olig2+ MBP-				S5a,b
T4.1	PSEN1 WT	97	3	1		96.9072	1.03093	95.8763		Averages:	% Olig2+	% Olig2+ MBP+	% Olig2+ MBP-
T4.2		103	5	1		95.1456	0.970874	94.1748		PSEN1 WT	96.4582	2.25536	94.2029
T4.3		156	6	1		96.1538	0.641026	95.5128		PSEN1 R278I	89.1539	14.1689	74.985
T5.1		142	7	2		95.0704	1.40845	93.662		PSEN1 int4del	95.0271	2.34844	92.6787
T5.2		190	6	5		96.8421	2.63158	94.2105
T5.3		73	1	5		98.6301	6.84932	91.7808		Mean	93.5464	6.25758	87.2888
V13.1	PSEN1 R278I	150	22	9		85.3333	6	79.3333		SEM	2.23477	3.95577	6.16764
V13.2		101	12	12		88.1188	11.8812	76.2376
V13.3		46	6	9		86.9565	19.5652	67.3913
V14.1		88	4	13		95.4545	14.7727	80.6818
V14.2		82	7	11		91.4634	13.4146	78.0488
V14.3		129	16	25		87.5969	19.3798	68.2171
X7.1	PSEN1 int4del	176	6	3		96.5909	1.70455	94.8864
X7.2		269	12	6		95.539	2.23048	93.3086
X7.3		165	6	6		96.3636	3.63636	92.7273
X8.1		97	6	1		93.8144	1.03093	92.7835
X8.2		54	1	1		98.1481	1.85185	96.2963
X8.3		186	10	5		94.6237	2.68817	91.9355
X8.4		91	9	3		90.1099	3.2967	86.8132

## Sheet: 3b, S6a
	DMSO			NB-360					S6a: change in Abeta40 levels				3b: change in Abeta40 levels
I (APP V717I)									DMSO	NB-360			DMSO	NB-360
Pre-treatment	524.458	461.958		550.852	526.98			APP V717I	108.876	21.0342		APP V717I	104.377	23.2279
Post-treatment	537.854	532.164		127.992	99.247			PSEN1 int4del	86.3687	24.78		PSEN1 int4del	85.0066	18.4086
	102.554	115.197		23.2353	18.8332			APP V717I	99.8777	25.4216		PSEN1 R278I	106.909	11.0497
E (PS1 int4del)								PSEN1 R278I	112.196	8.79264
Pre-treatment	522.72	501.824		518.788	543.152			PSEN1 R278I	101.622	13.3068
Post-treatment	437.354	446.967		139.178	123.472			PSEN1 int4del	83.6445	12.0372
	83.6689	89.0685		26.8275	22.7325
M (APP V717I)
Pre-treatment	92.515	97.569	98.24	43.024	120.276	102.956
Post-treatment	92.381	87.35	108.311	16.95	16.464	23.865
	99.8552	89.5264	110.251	39.3966	13.6885	23.1798
Q (PS1 R278I)
Pre-treatment	531.972	569.835	488.121	535.665	557.89	551.434
Post-treatment	530.117	531.857	700.951	0	88.326	58.153
	99.6513	93.3353	143.602	0	15.8322	10.5458
V (PS1 R278I)
Pre-treatment	568.232	570.054	543.242	563.389	554.44	566.318
Post-treatment	574.307	566.642	567.121	76.657	75.969	71.425
	101.069	99.4015	104.396	13.6064	13.7019	12.6122
X (PS1 int4del)
Pre-treatment	409.489	407.382	368.013	329.045	345.76	300.723
Post-treatment	345.906	362.328	285.285	36.391	44.711	36.45
	84.4726	88.9406	77.5204	11.0596	12.9312	12.1208

## Sheet: S5e
Image	Line	No. of nuclei	No. of TUJ1+ nuclei		%Tuj1+ nuclei
O3.1	PSEN1 WT	98	80		81.6327
O3.2		33	25		75.7576					S5d: % Tuj1+ nuclei
O3.3		73	57		78.0822				PSEN1 WT	81.735
O6.1		112	96		85.7143				PSEN1 R278I	82.6137
O6.2		43	38		88.3721				PSEN1 int4del	78.0125
O6.3		141	114		80.8511		81.735
R3.1	PSEN1 R278I	86	78		90.6977
R3.2		150	74		49.3333
R3.3		67	61		91.0448
R6.2		120	102		85
R6.3		133	129		96.9925		82.6137
S3.1	PSEN1 int4del	69	61		88.4058
S3.2		33	28		84.8485
S3.3		81	67		82.716
S6.1		88	47		53.4091
S6.2		46	36		78.2609
S6.3		46	37		80.4348		78.0125

[truncated: 29 more sheets: S5fg, 3cd, S6bc, S7g - oligos, 3cd, S6bc, S7g - neurons, S7b, S7d, S7f, S7g - OPCs, S7g - Astrocytes, S7g - Microglia, 3f, S6d, 3g, S8c, S9b, S9d, S10bc, S11bc, S11ef, 4bc, S12ae - L2-3, S12ae - L5-6, S12bf - L2-3 …]
